# Supplementary material for: Harnessing Data Augmentation and Normalization Preprocessing to Improve the Performance of Chemical Reaction Predictions of Data-Driven Model
Source: Polymers (Basel). 2023 May 8;15(9):2224. doi: 10.3390/polym15092224 (PMC10180765; doi:10.3390/polym15092224)
Supplement: Supplementary file 1 [file polymers-15-02224-s001.zip]

Archive with 1 entries (1 files):
- polymers-2347835-supplementary.pdf
